# Supplementary material for: Clinical and molecular epidemiology of chikungunya outbreaks during 2019–2022 in India
Source: Sci Rep. 2025 Jul 26;15:27280. doi: 10.1038/s41598-025-09771-9 (PMC12297696; doi:10.1038/s41598-025-09771-9)
Supplement: Supplementary file 1 — Supplementary Material 1 [file 41598_2025_9771_MOESM1_ESM.xlsx]

## Sheet: E1_MUTATIONS
Found In	Content
E1_TN_2020_193	Heterozygous 232T>C Cys78Arg
E1_MA_2021_205	Heterozygous 232T>G Cys78Gly
E1_TN_2019_139	Heterozygous 238G>T Val80Phe
E1_MA_2021_205	Heterozygous 250G>T Val84Phe
E1_MA_2021_217	Heterozygous 250G>T Val84Phe
E1_MA_2021_238	Heterozygous 250G>T Val84Phe
E1_TN_2019_139	Heterozygous 250G>T Val84Phe
E1_PB_2022_298	Homozygous 250G>T Val84Phe
E1_MA_2021_240	Homozygous 250G>T Val84Phe
E1_MA_2021_242	Homozygous 250G>T Val84Phe
E1_PB_2021_229	Homozygous 250G>T Val84Phe
E1_MA_2021_246	Homozygous 250G>T Val84Phe
E1_TN_2019_147	Heterozygous 274G>C Ala92Pro
E1_MA_2021_205	Heterozygous 277T>A Tyr93Asn
E1_MA_2021_217	Heterozygous 277T>A Tyr93Asn
E1_MA_2021_238	Heterozygous 277T>A Tyr93Asn
E1_PB_2021_229	Homozygous 277T>A Tyr93Asn
E1_MA_2021_246	Homozygous 277T>A Tyr93Asn
E1_MA_2021_205	Heterozygous 280T>G Cys94Gly
E1_MA_2021_217	Heterozygous 280T>G Cys94Gly
E1_MA_2021_238	Heterozygous 280T>G Cys94Gly
E1_TN_2019_139	Heterozygous 280T>G Cys94Gly
E1_TN_2019_119	Heterozygous 280T>G Cys94Gly
E1_TN_2019_150	Heterozygous 280T>G Cys94Gly
E1_TN_2019_151	Heterozygous 280T>G Cys94Gly
E1_PB_2021_229	Homozygous 280T>G Cys94Gly
E1_MA_2021_246	Homozygous 280T>G Cys94Gly
E1_PB_2022_268	Homozygous 280T>G Cys94Gly
E1_PB_2022_270	Homozygous 280T>G Cys94Gly
E1_PB_2021_220	Homozygous 280T>G Cys94Gly
E1_MA_2021_248	Homozygous 280T>G Cys94Gly
E1_MA_2021_249	Homozygous 280T>G Cys94Gly
E1_MA_2021_205	Heterozygous 289G>A Asp97Asn
E1_PB_2022_270	Homozygous 289G>A Asp97Asn
E1_MA_2021_205	Heterozygous 295G>A Glu99Lys
E1_MA_2021_217	Heterozygous 295G>A Glu99Lys
E1_MA_2021_238	Heterozygous 295G>A Glu99Lys
E1_TN_2019_133	Heterozygous 295G>A Glu99Lys
E1_TN_2019_119	Heterozygous 295G>A Glu99Lys
E1_TN_2019_150	Heterozygous 295G>A Glu99Lys
E1_TN_2019_151	Heterozygous 295G>A Glu99Lys
E1_PB_2021_229	Homozygous 295G>A Glu99Lys
E1_MA_2021_246	Homozygous 295G>A Glu99Lys
E1_PB_2022_268	Homozygous 295G>A Glu99Lys
E1_PB_2022_270	Homozygous 295G>A Glu99Lys
E1_PB_2021_220	Homozygous 295G>A Glu99Lys
E1_PB_2022_292	Homozygous 302C>T Thr101MET
E1_MA_2021_205	Heterozygous 306G>T Gln102His
E1_MA_2021_217	Heterozygous 306G>T Gln102His
E1_MA_2021_238	Heterozygous 306G>T Gln102His
E1_MA_2021_240	Homozygous 306G>T Gln102His
E1_MA_2021_242	Homozygous 306G>T Gln102His
E1_PB_2021_229	Homozygous 306G>T Gln102His
E1_MA_2021_246	Homozygous 306G>T Gln102His
E1_PB_2022_268	Homozygous 306G>T Gln102His
E1_PB_2022_270	Homozygous 306G>T Gln102His
E1_TN_2019_147	Heterozygous 311G>C Ser104Thr
E1_TN_2019_147	Heterozygous 313G>A Glu105Lys
E1_MA_2021_205	Heterozygous 316G>C Ala106Pro
E1_MA_2021_238	Heterozygous 321T>G His107Gln
E1_MA_2021_205	Heterozygous 330G>T Lys110Asn
E1_MA_2021_217	Heterozygous 330G>T Lys110Asn
E1_MA_2021_238	Heterozygous 330G>T Lys110Asn
E1_TN_2019_147	Heterozygous 330G>T Lys110Asn
E1_MA_2022_277	Homozygous 330G>T Lys110Asn
E1_MA_2021_240	Homozygous 330G>T Lys110Asn
E1_MA_2021_242	Homozygous 330G>T Lys110Asn
E1_PB_2021_229	Homozygous 330G>T Lys110Asn
E1_MA_2021_246	Homozygous 330G>T Lys110Asn
E1_MA_2021_205	Heterozygous 334G>A Glu112Lys
E1_TN_2019_116	Heterozygous 334G>A Glu112Lys
E1_PB_2022_288	Homozygous 334G>A Glu112Lys
E1_MA_2021_205	Heterozygous 340T>G Cys114Gly
E1_MA_2021_217	Heterozygous 340T>G Cys114Gly
E1_MA_2021_238	Heterozygous 340T>G Cys114Gly
E1_PB_2022_292	Homozygous 348A>T Thr116Thr
E1_MA_2021_205	Heterozygous 349G>A Glu117Lys
E1_MA_2021_217	Heterozygous 349G>A Glu117Lys
E1_MA_2021_238	Heterozygous 349G>A Glu117Lys
E1_TN_2019_148	Heterozygous 349G>A Glu117Lys
E1_TN_2020_161	Heterozygous 349G>A Glu117Lys
E1_TN_2020_157	Heterozygous 349G>A Glu117Lys
E1_TN_2019_143	Heterozygous 349G>A Glu117Lys
E1_TN_2019_117	Heterozygous 349G>A Glu117Lys
E1_TN_2019_116	Heterozygous 349G>A Glu117Lys
E1_PB_2022_288	Homozygous 349G>A Glu117Lys
E1_MA_2021_205	Heterozygous 361G>C Ala121Pro
E1_MA_2021_217	Heterozygous 361G>C Ala121Pro
E1_MA_2021_238	Heterozygous 361G>C Ala121Pro
E1_TN_2019_143	Heterozygous 361G>C Ala121Pro
E1_MA_2021_205	Heterozygous 375T>A His125Gln
E1_MA_2021_217	Heterozygous 375T>A His125Gln
E1_MA_2021_238	Heterozygous 375T>A His125Gln
E1_TN_2019_147	Heterozygous 379G>C Ala127Pro
E1_MA_2021_205	Heterozygous 382T>C Ser128Pro
E1_MA_2021_217	Heterozygous 382T>C Ser128Pro
E1_MA_2021_238	Heterozygous 382T>C Ser128Pro
E1_TN_2019_139	Heterozygous 382T>C Ser128Pro
E1_MA_2021_238	Heterozygous 391G>C Ala131Pro
E1_PB_2022_292	Homozygous 392C>G Ala131Gly
E1_MA_2021_205	Heterozygous 396G>C Lys132Asn
E1_MA_2021_238	Heterozygous 396G>C Lys132Asn
E1_PB_2022_292	Homozygous 397C>T Leu133Phe
E1_PB_2022_292	Homozygous 414A>T Gln138His
E1_PB_2022_292	Homozygous 434C>T Thr145Ile
E1_MA_2021_205	Heterozygous 451G>A Asp151Asn
E1_MA_2021_217	Heterozygous 451G>A Asp151Asn
E1_MA_2021_238	Heterozygous 451G>A Asp151Asn
E1_MA_2021_205	Heterozygous 460G>T Val154Phe
E1_MA_2021_217	Heterozygous 460G>T Val154Phe
E1_MA_2021_238	Heterozygous 460G>T Val154Phe
E1_MA_2021_202	Homozygous 463A>C Thr155Pro
E1_TN_2019_131	Heterozygous 480A>T Lys160Asn
E1_TN_2019_147	Heterozygous 505G>C Ala169Pro
E1_PB_2022_288	Homozygous 505G>C Ala169Pro
E1_MA_2021_238	Heterozygous 508T>G Trp170Gly
E1_TN_2019_131	Heterozygous 518T>C Phe173Ser
E1_PB_2022_288	Homozygous 520G>A Asp174Asn
E1_MA_2021_202	Homozygous 523A>T Asn175Tyr
E1_MA_2021_238	Heterozygous 553T>A Tyr185Asn
E1_MA_2021_205	Heterozygous 560T>G MET187Arg
E1_MA_2021_217	Heterozygous 560T>G MET187Arg
E1_MA_2021_238	Heterozygous 560T>G MET187Arg
E1_MA_2021_205	Heterozygous 565T>A Tyr189Asn
E1_MA_2021_217	Heterozygous 565T>A Tyr189Asn
E1_MA_2021_238	Heterozygous 565T>A Tyr189Asn
E1_TN_2019_147	Heterozygous 578G>C Gly193Ala
E1_TN_2019_147	Heterozygous 580G>C Ala194Pro
E1_MA_2021_206	Heterozygous 587G>A Arg196Lys
E1_MA_2021_205	Heterozygous 587G>A Arg196Lys
E1_MA_2021_217	Heterozygous 587G>A Arg196Lys
E1_MA_2021_238	Heterozygous 587G>A Arg196Lys
E1_MA_2021_205	Heterozygous 604G>A Asp202Asn
E1_MA_2021_217	Heterozygous 607A>T Ile203Phe
E1_MA_2021_238	Heterozygous 607A>T Ile203Phe
E1_MA_2021_240	Homozygous 607A>T Ile203Phe
E1_MA_2021_242	Homozygous 607A>T Ile203Phe
E1_MA_2021_246	Homozygous 607A>T Ile203Phe
E1_MA_2021_240	Homozygous 609C>T Ile203Phe
E1_MA_2021_242	Homozygous 609C>T Ile203Phe
E1_MA_2021_246	Homozygous 609C>T Ile203Phe
E1_MA_2021_238	Heterozygous 625G>A Glu209Lys
E1_TN_2019_131	Heterozygous 636C>A Asp212Glu
E1_MA_2021_206	Heterozygous 637G>T Val213Phe
E1_MA_2021_205	Heterozygous 637G>T Val213Phe
E1_MA_2021_217	Heterozygous 637G>T Val213Phe
E1_MA_2021_238	Heterozygous 637G>T Val213Phe
E1_MA_2021_240	Homozygous 637G>T Val213Phe
E1_MA_2021_242	Homozygous 637G>T Val213Phe
E1_PB_2021_229	Homozygous 637G>T Val213Phe
E1_MA_2021_246	Homozygous 637G>T Val213Phe
E1_MA_2021_248	Homozygous 637G>T Val213Phe
E1_MA_2021_205	Heterozygous 643G>C Ala215Pro
E1_MA_2021_238	Heterozygous 643G>C Ala215Pro
E1_TN_2019_140	Heterozygous 644C>G Ala215Gly
E1_PB_2021_229	Homozygous 644C>G Ala215Gly
E1_TN_2019_140	Heterozygous 649A>T Thr217Ser
E1_TN_2019_140	Heterozygous 656T>A Leu219Gln
E1_TN_2019_140	Heterozygous 682A>G Thr228Ala
E1_TN_2019_147	Heterozygous 773G>C Gly258Ala
E1_MA_2021_217	Heterozygous 784G>C Ala262Pro
E1_TN_2020_154	Heterozygous 790A>T Asn264Tyr
E1_TN_2019_147	Heterozygous 800G>A Arg267Lys
E1_TN_2020_157	Heterozygous 800G>A Arg267Lys
E1_TN_2019_133	Heterozygous 810C>A Asn270Lys
E1_TN_2019_139	Heterozygous 810C>A Asn270Lys
E1_TN_2019_119	Heterozygous 810C>A Asn270Lys
E1_MA_2021_205	Heterozygous 817G>A Val273Ile
E1_MA_2021_205	Heterozygous 820G>T Gly274Trp
E1_MA_2021_238	Heterozygous 838A>T Ile280Phe
E1_MA_2021_238	Homozygous 865A>G Arg289Gly
E1_TN_2019_139	Heterozygous 867G>T Arg289Ser
E1_MA_2021_206	Heterozygous 874G>A Asp292Asn
E1_TN_2019_147	Heterozygous 874G>A Asp292Asn
E1_TN_2020_161	Heterozygous 874G>A Asp292Asn
E1_TN_2020_157	Heterozygous 874G>A Asp292Asn
E1_TN_2019_116	Heterozygous 874G>A Asp292Asn
E1_PB_2022_288	Homozygous 874G>A Asp292Asn
E1_TN_2019_147	Heterozygous 877G>C Ala293Pro

## Sheet: E2_MUTATIONS
Found In	Content
E2_PB_2022_297	Homozygous 185A>T His62Leu
E2_TN_2020_161	Heterozygous 186C>G His62Gln
E2_PB_2022_297	Homozygous 186C>G His62Leu
E2_MA_2021_248	Homozygous 190T>A Trp64Arg
E2_TN_2019_131	Heterozygous 196A>C Lys66Gln
E2_TN_2019_150	Heterozygous 196A>C Lys66Gln
E2_TN_2019_136	Heterozygous 196A>C Lys66Gln
E2_PB_2021_220	Heterozygous 196A>C Lys66Gln
E2_TN_2019_131	Heterozygous 199C>G Leu67Val
E2_TN_2019_150	Heterozygous 199C>G Leu67Val
E2_TN_2019_136	Heterozygous 199C>G Leu67Val
E2_PB_2022_297	Homozygous 200T>G Leu67Arg
E2_TN_2020_193	Heterozygous 203G>T Arg68Leu
E2_PB_2022_297	Homozygous 205T>C Tyr69His
E2_TN_2019_139	Homozygous 226G>A Ala76Thr
E2_TN_2020_161	Homozygous 226G>A Ala76Thr
E2_TN_2019_131	Homozygous 226G>A Ala76Thr
E2_TN_2019_150	Homozygous 226G>A Ala76Thr
E2_TN_2019_140	Homozygous 226G>A Ala76Thr
E2_TN_2019_147	Homozygous 226G>A Ala76Thr
E2_PB_2022_297	Homozygous 226G>A Ala76Thr
E2_PB_2022_286	Homozygous 235G>A Glu79Lys
E2_MA_2021_242	Homozygous 247C>A Leu83Ile
E2_TN_2020_161	Heterozygous 251T>C Phe84Ser
E2_TN_2019_119	Homozygous 251T>C Phe84Ser
E2_TN_2019_136	Heterozygous 263C>T Ser88Leu
E2_TN_2019_151	Heterozygous 283G>A Gly95Arg
E2_TN_2020_154	Heterozygous 283G>A Gly95Arg
E2_PB_2022_287	Homozygous 286A>T Thr96Ser
E2_PB_2022_297	Homozygous 297C>A His99Gln
E2_PB_2022_282	Homozygous 297C>G His99Gln
E2_PB_2022_298	Homozygous 316C>G Pro106Ala
E2_PB_2022_298	Homozygous 327A>C Glu109Asp
E2_PB_2022_282	Homozygous 329C>G Thr110Ser
E2_PB_2022_287	Homozygous 329C>T Thr110Ile
E2_PB_2022_287	Homozygous 359A>T Lys120MET
E2_TN_2019_151	Homozygous 368A>G His123Arg
E2_PB_2022_286	Homozygous 377C>T Thr126MET
E2_PB_2022_298	Homozygous 382C>T Pro128Ser
E2_TN_2019_119	Heterozygous 398C>T Pro133Leu
E2_TN_2020_193	Heterozygous 398C>T Pro133Leu
E2_TN_2019_146	Heterozygous 398C>T Pro133Leu
E2_TN_2019_143	Heterozygous 398C>T Pro133Leu
E2_TN_2019_135	Homozygous 437A>G Gln146Arg
E2_MA_2021_248	Homozygous 445A>G Lys149Glu
E2_TN_2019_131	Heterozygous 446A>C Lys149Thr
E2_PB_2022_286	Homozygous 446A>C Lys149Thr
E2_TN_2019_136	Heterozygous 487A>C Thr163Pro
E2_TN_2020_193	Heterozygous 487A>C Thr163Pro
E2_MA_2021_216	Homozygous 487A>C Thr163Pro
E2_MA_2021_238	Homozygous 487A>G Thr163Ala
E2_MA_2021_248	Homozygous 559A>C Asn187His
E2_MA_2021_240	Homozygous 559A>G Asn187Asp
E2_TN_2020_154	Heterozygous 577A>T Asn193Tyr
E2_TN_2019_151	Homozygous 577A>T Asn193Tyr
E2_TN_2020_157	Homozygous 613G>A Gly205Ser
E2_MA_2021_248	Homozygous 619A>C Asn207His
E2_MA_2021_238	Homozygous 619A>C Asn207His
E2_TN_2019_133	Heterozygous 652A>T Asn218Tyr
E2_TN_2020_157	Homozygous 662A>G Lys221Arg
E2_PB_2022_297	Homozygous 746G>A Gly249Asp
E2_PB_2022_297	Homozygous 747G>C Gly249Asp
E2_TN_2019_131	Heterozygous 755A>G Lys252Arg
E2_TN_2019_150	Heterozygous 755A>G Lys252Arg
E2_MA_2021_238	Homozygous 755A>G Lys252Arg
E2_MA_2021_246	Homozygous 760A>G Lys254Glu
E2_TN_2019_119	Homozygous 812C>T Ala271Val
E2_MA_2021_246	Homozygous 839A>G Lys280Arg
E2_PB_2022_287	Homozygous 840A>T Lys280Asn
E2_TN_2019_131	Heterozygous 854T>G MET285Arg
E2_TN_2019_119	Heterozygous 854T>G MET285Arg
E2_TN_2020_193	Heterozygous 854T>G MET285Arg
E2_PB_2022_287	Homozygous 874C>T Pro292Ser
E2_PB_2022_287	Homozygous 912A>C Pro304Pro
E2_MA_2021_240	Homozygous 925G>A Glu309Lys
E2_MA_2021_242	Homozygous 942G>C Lys314Asn
E2_PB_2022_287	Homozygous 942G>T Lys314Asn
E2_PB_2022_287	Homozygous 958A>C Thr320Pro
E2_PB_2022_287	Homozygous 964C>T Pro322Ser
E2_TN_2019_133	Heterozygous 1047T>G His349Gln

## Sheet: E3_MUTATIONS
Found In	Content
E3_TN_2020_157	Homozygous 68C>T Thr23MET
E3_MA_2021_206	Homozygous 82G>A Glu28Lys
E3_MA_2021_211	Homozygous 82G>A Glu28Lys
E3_PB_2021_220	Homozygous 82G>A Glu28Lys
E3_PB_2021_221	Homozygous 82G>A Glu28Lys
E3_PB_2021_229	Homozygous 82G>A Glu28Lys
E3_MA_2021_248	Homozygous 82G>A Glu28Lys
E3_MA_2021_249	Homozygous 82G>A Glu28Lys
E3_MA_2021_205	Homozygous 92C>A Pro31Gln
E3_MA_2022_277	Homozygous 97G>A Glu33Lys
E3_MA_2021_205	Homozygous 110T>C MET37Thr
E3_MA_2021_205	Homozygous 124G>A Val42Ile
E3_MA_2021_200	Homozygous 124G>A Val42Ile
E3_MA_2021_202	Homozygous 124G>A Val42Ile
E3_MA_2021_215	Homozygous 124G>A Val42Ile
E3_MA_2021_217	Homozygous 124G>A Val42Ile
E3_MA_2021_238	Homozygous 124G>A Val42Ile
E3_MA_2021_240	Homozygous 124G>A Val42Ile
E3_MA_2021_242	Homozygous 124G>A Val42Ile
E3_MA_2021_246	Homozygous 124G>A Val42Ile
E3_PB_2022_287	Homozygous 124G>A Val42Ile
E3_PB_2022_290	Homozygous 124G>A Val42Ile
E3_PB_2022_291	Homozygous 124G>A Val42Ile
E3_PB_2022_297	Homozygous 124G>A Val42Ile
E3_MA_2021_206	Homozygous 124G>A Val42Ile
E3_MA_2021_211	Homozygous 124G>A Val42Ile
E3_PB_2021_220	Homozygous 124G>A Val42Ile
E3_PB_2021_221	Homozygous 124G>A Val42Ile
E3_PB_2021_229	Homozygous 124G>A Val42Ile
E3_MA_2021_248	Homozygous 124G>A Val42Ile
E3_MA_2021_249	Homozygous 124G>A Val42Ile
E3_MA_2021_205	Homozygous 175C>T Pro59Ser
E3_MA_2021_200	Homozygous 175C>T Pro59Ser
E3_MA_2021_202	Homozygous 175C>T Pro59Ser
E3_MA_2021_215	Homozygous 175C>T Pro59Ser
E3_MA_2021_217	Homozygous 175C>T Pro59Ser
E3_MA_2021_238	Homozygous 175C>T Pro59Ser
E3_MA_2021_240	Homozygous 175C>T Pro59Ser
E3_MA_2021_242	Homozygous 175C>T Pro59Ser
E3_MA_2021_246	Homozygous 175C>T Pro59Ser
E3_PB_2022_287	Homozygous 175C>T Pro59Ser
E3_PB_2022_290	Homozygous 175C>T Pro59Ser
E3_PB_2022_291	Homozygous 175C>T Pro59Ser
E3_PB_2022_297	Homozygous 175C>T Pro59Ser
E3_MA_2021_206	Homozygous 175C>T Pro59Ser
E3_MA_2021_211	Homozygous 175C>T Pro59Ser
E3_PB_2021_220	Homozygous 175C>T Pro59Ser
E3_PB_2021_221	Homozygous 175C>T Pro59Ser
E3_PB_2021_229	Homozygous 175C>T Pro59Ser
E3_MA_2021_248	Homozygous 175C>T Pro59Ser
E3_MA_2021_249	Homozygous 175C>T Pro59Ser
